# Supplementary material for: Virome Analysis of Lemon Plants with Vein Clearing Symptoms Reveals Mixed Infection of Citrus Vein Clearing Virus, Iris Domestica Betaflexivirus 1 and Hop Stunt Viroid
Source: Viruses. 2026 Jan 22;18(1):141. doi: 10.3390/v18010141 (PMC12846569; doi:10.3390/v18010141)
Supplement: Supplementary file 1 [file viruses-18-00141-s001.zip]

Archive with 1 entries (1 files):
- viruses-4080930-supplementary.pdf
